# Supplementary material for: Deciphering the mechanism of processive ssDNA digestion by the Dna2-RPA ensemble
Source: Nat Commun. 2022 Jan 18;13:359. doi: 10.1038/s41467-021-27940-y (PMC8766458; doi:10.1038/s41467-021-27940-y)
Supplement: Supplementary file 6 — Source Data [file 41467_2021_27940_MOESM6_ESM.zip]

Archive with 60 entries (59 files):
- Supplemental Figure 2d and 2g data file.xlsx
- __MACOSX/
- __MACOSX/._Supplemental Figure 2d and 2g data file.xlsx
- Supplemental Figure 1a data file.xlsx
- __MACOSX/._Supplemental Figure 1a data file.xlsx
- Figure 1f-i data file.xlsx
- __MACOSX/._Figure 1f-i data file.xlsx
- Supplemental Figure 7b data file.xlsx
- __MACOSX/._Supplemental Figure 7b data file.xlsx
- Figure 6g.xlsx
- __MACOSX/._Figure 6g.xlsx
- Figure 1a data file.xlsx
- __MACOSX/._Figure 1a data file.xlsx
- Supplemental Figure 6b data file.xlsx
- __MACOSX/._Supplemental Figure 6b data file.xlsx
- Figure 6d data file.xlsx
- __MACOSX/._Figure 6d data file.xlsx
- Figure 7a data file.xlsx
- __MACOSX/._Figure 7a data file.xlsx
- Figure 1e data file.xlsx
- __MACOSX/._Figure 1e data file.xlsx
- Supplemental Figure 1b data file.xlsx
- __MACOSX/._Supplemental Figure 1b data file.xlsx
- Figure 1b data file.xlsx
- __MACOSX/._Figure 1b data file.xlsx
- Supplemental Figure 7a data file.xlsx
- __MACOSX/._Supplemental Figure 7a data file.xlsx
- Supplemental Figure 1e data file.xlsx
- __MACOSX/._Supplemental Figure 1e data file.xlsx
- Figure 5g data file.xlsx
- __MACOSX/._Figure 5g data file.xlsx
- Figure 2f data file.xlsx
- __MACOSX/._Figure 2f data file.xlsx
- Figure 3d data file.xlsx
- __MACOSX/._Figure 3d data file.xlsx
- Figure 5a data file.xlsx
- __MACOSX/._Figure 5a data file.xlsx
- Figure 3e data file.xlsx
- __MACOSX/._Figure 3e data file.xlsx
- Supplemental Figure 4d data file.xlsx
- __MACOSX/._Supplemental Figure 4d data file.xlsx
- Supplemental Figure 2h-j data file.xlsx
- __MACOSX/._Supplemental Figure 2h-j data file.xlsx
- Figure 2e data file.xlsx
- __MACOSX/._Figure 2e data file.xlsx
- Figure 4a data file.xlsx
- __MACOSX/._Figure 4a data file.xlsx
- Supplemental Figure 4a data file.xlsx
- __MACOSX/._Supplemental Figure 4a data file.xlsx
- Figure 5e-f data file.xlsx
- __MACOSX/._Figure 5e-f data file.xlsx
- Figure 5b data file.xlsx
- __MACOSX/._Figure 5b data file.xlsx
- Supplemental Figure 3a data file.xlsx
- __MACOSX/._Supplemental Figure 3a data file.xlsx
- Figure 2d data file.xlsx
- __MACOSX/._Figure 2d data file.xlsx
- Figure 7d-h data file.xlsx
- __MACOSX/._Figure 7d-h data file.xlsx
- Uncropped blot for Fig. 6.pdf
